# Supplementary material for: Profiling the Influence of Gene Variants Related to Folate-Mediated One-Carbon Metabolism on the Outcome of In Vitro Fertilization (IVF) with Donor Oocytes in Recipients Receiving Folic Acid Fortification
Source: Int J Mol Sci. 2022 Sep 25;23(19):11298. doi: 10.3390/ijms231911298 (PMC9569987; doi:10.3390/ijms231911298)
Supplement: Supplementary file 1 [file ijms-23-11298-s001.zip]

Archive with 1 entries (1 files):
- ijms-1937054-supplementary.pdf
